# Supplementary material for: Kinetic and Molecular Docking Studies to Determine the Effect of Inhibitors on the Activity and Structure of Fused G6PD::6PGL Protein from Trichomonas vaginalis
Source: Molecules. 2022 Feb 9;27(4):1174. doi: 10.3390/molecules27041174 (PMC8880039; doi:10.3390/molecules27041174)
Supplement: Supplementary file 1 [file molecules-27-01174-s001.zip]

Archive with 1 entries (1 files):
- molecules-1556021-supplementary.pdf
